# Supplementary material for: Mediterranean Fruit Fly Ceratitis capitata (Diptera: Tephritidae) Eggs and Larvae Responses to a Low-Oxygen/High-Nitrogen Atmosphere
Source: Insects. 2020 Nov 13;11(11):802. doi: 10.3390/insects11110802 (PMC7696186; doi:10.3390/insects11110802)
Supplement: Supplementary file 1 [file insects-11-00802-s001.zip]

Archive with 1 entries (1 files):
- Supplementray data.docx
